# Supplementary material for: Congenital Aneuploidy in Klinefelter Syndrome with B-Cell Acute Lymphoblastic Leukemia Might Be Associated with Chromosomal Instability and Reduced Telomere Length
Source: Cancers (Basel). 2022 May 6;14(9):2316. doi: 10.3390/cancers14092316 (PMC9136641; doi:10.3390/cancers14092316)
Supplement: Supplementary file 1 [file cancers-14-02316-s001.zip]

Archive with 1 entries (1 files):
- cancers-1682029-supplementary.pdf
